# Supplementary material for: Remodeling articular immune homeostasis with an efferocytosis-informed nanoimitator mitigates rheumatoid arthritis in mice
Source: Nat Commun. 2023 Feb 13;14:817. doi: 10.1038/s41467-023-36468-2 (PMC9925448; doi:10.1038/s41467-023-36468-2)
Supplement: Supplementary file 4 — Source Data [file 41467_2023_36468_MOESM4_ESM.xlsx]

## Sheet: Figure 1c
Fig. 1c
		siIRF5@EINI			siIRF5@EINI
	Size (nm)	68.06		Zeta potential (mV)	-18.3
		73.17			-18.9
		74.7			-19.3

## Sheet: Figure 1f
Fig. 1f
Time(h)	Met cumulative release
	pH=7.4			pH=5.0
0	0	0	0	0	0	0
0.1	4.65633	0.91812	2.26243	1.59605	3.28309	6.79257
0.2	10.1303	2.50441	3.70507	14.9496	8.27241	5.56417
0.4	3.20371	5.5433	12.219	30.2631	21.9013	17.7048
0.8	5.21827	6.40685	12.132	38.1081	47.3712	32.9654
1.6	6.9328	15.9105	9.507	50.8379	58.157	46.3246
3.2	11.4946	18.1469	7.63611	60.6722	52.704	69.417
6.4	13.8028	8.37855	20.5151	71.3526	55.2046	63.904
12.8	22.1034	11.7285	9.2062	53.7404	77.9166	69.4609

## Sheet: Figure 1g
Fig. 1g
	ROS scavenging
	1 h			6 h
PBS	79.15	83.82	76.36	72.24	68.97	73.36
siIRF5@EINI	49.96	44.87	45.89	22.28	16.92	19.68

## Sheet: Figure 1h
Fig. 1h

## Sheet: Figure 2c
Fig. 2c
	MFI
n=3 per group	FLSs		MΦ
	­H2O2	H2O2	­H2O2	H2O2
1	3908	3912	23776	45874
2	4235	4591	19172	38053
3	4628.94	5350	17503	31812

## Sheet: Figure 2f
Fig. 2f
	Manders’ coefficient M1
n=5 per group	1 h	2 h	6 h
1	0.86	0.561	0.409
2	0.89	0.607	0.283
3	0.873	0.469	0.315
4	0.674	0.52	0.377
5	0.777	0.433	0.29
		Manders’ coefficient M2
n=5 per group	1 h	2 h	6 h
1	0.676	0.226	0.425
2	0.703	0.337	0.531
3	0.669	0.4	0.308
4	0.725	0.505	0.379
5	0.782	0.583	0.402

## Sheet: Figure 3a
Fig. 3a
	Neutrophils percentage
n=3 per group	Blank	RPMI	siIRF5@EINI	P-selectin antagonist
1	0	2.47	1.71	1.38
2	0.16	2.21	1.85	1.19
3	0.11	2.56	1.43	1.32

## Sheet: Figure 3c
Fig. 3c
	IRF5 mRNA
n=3 per group	Naive	Control	siN.C@EINI	siIRF5@EINI
1	1.22458	16.647	11.1018	9.39423
2	0.883055	15.8185	13.7567	8.4409
3	0.924753	14.5176	13.2103	7.45118

## Sheet: Figure 3d
Fig. 3d
	CXCL1 mRNA
n=3 per group	Naive	Control	siN.C@EINI	siIRF5@EINI
1	0.876606	81.5719	44.9422	5.81589
2	1.06437	76.6386	44.3235	6.58873
3	1.07923	88.0347	47.1766	5.38893

## Sheet: Figure 3e
Fig. 3e
	The ratio of transendothelial neutrophils
n=3 per group	Control	Free siIRF5	siN.C@EINI	siIRF5@EINI
1	62.7	50.4	40.9	29.3
2	51.3	46.8	54.8	24.6
3	53.8	55.1	47.2	20.5

[truncated: 29 more sheets: Figure 3f, Figure 3h, Figure 4c, Figure 4f, Figure 5b, Figure 5c, Figure 5h, Figure 5i, Figure 5j, Figure 5k, Figure 5m, Figure 5n, Supplementary Figure 1a, Supplementary Figure 4, Supplementary Figure 5, Supplementary Figure 6, Supplementary Figure 8, Supplementary Figure 14, Supplementary Figure 15, Supplementary Figure 16 …]
